# Supplementary material for: Association of Cardiac Autonomic Responses with Clinical Outcomes of Myasthenia Gravis: Short-Term Analysis of the Heart-Rate and Blood Pressure Variability
Source: J Clin Med. 2022 Jun 27;11(13):3697. doi: 10.3390/jcm11133697 (PMC9267657; doi:10.3390/jcm11133697)
Supplement: Supplementary file 1 [file jcm-11-03697-s001.zip]

Archive with 1 entries (1 files):
- jcm-1761852-supplementary.pdf
